# Supplementary material for: The “unknown territory” of goal-setting: Negotiating a novel interactional activity within primary care doctor-patient consultations for patients with multiple chronic conditions
Source: Soc Sci Med. 2020 Jul;256:113040. doi: 10.1016/j.socscimed.2020.113040 (PMC7306159; doi:10.1016/j.socscimed.2020.113040)
Supplement: Multimedia component 1 [file mmc1.xml]

<?xml version="1.0" encoding="utf-8" standalone="no"?>
<data>
  <datasets>
    <author>jamie.murdoch@uea.ac.uk;jamie.murdoch@hotmail.co.uk</author>
    <type>0</type>
    <dataset>
      <value>2</value>
      <reason>The data that has been used is confidential</reason>
      <comments />
    </dataset>
  </datasets>
</data>
